# Supplementary material for: Using a 31-Gene Expression Profile Test to Stratify Patients with Stage I–II Cutaneous Melanoma According to Recurrence Risk: Update to a Prospective, Multicenter Study
Source: Cancers (Basel). 2022 Feb 19;14(4):1060. doi: 10.3390/cancers14041060 (PMC8870692; doi:10.3390/cancers14041060)
Supplement: Supplementary file 1 [file cancers-14-01060-s001.zip]

Archive with 1 entries (1 files):
- cancers-1530851-supplementary.pdf
